# Supplementary material for: Diagnosis of Plasmodium vivax by Loop-Mediated Isothermal Amplification in Febrile Patient Samples from Loreto, Perú
Source: Am J Trop Med Hyg. 2020 Aug 3;103(4):1549–52. doi: 10.4269/ajtmh.20-0212 (PMC7543827; doi:10.4269/ajtmh.20-0212)
Supplement: Supplementary file 1 [file tpmd200212.SD1.xlsx]

## Sheet: Sheet1
Supplementary Material:
Comparison of three diagnostic methods (LAMP, PCR, and Microscopy)
Health_Post	CODE	Loopamp LAMP		Molecular Diagnostic			Microscopy
		Pan LAMP	Pv LAMP	P. falciparum PCR	P. vivax PCR	Plasmodium PCR	Species	DENSITY PF (par/uL)	DENSITY PV (par/uL)
SAN JUAN	05030001	Positive	Positive	N	P. vivax	P. vivax	P. vivax		343
SAN JUAN	05030002	Negative	Negative	N	N	N	N
SAN JUAN	05030003	Negative	Negative	N	N	N	N
SAN JUAN	05030004	Positive	Positive	N	P. vivax	P. vivax	N
SAN JUAN	05030005	Negative	Negative	N	N	N	N
SAN JUAN	05030006	Negative	Negative	N	P. vivax	P. vivax	N
SAN JUAN	05030007	Negative	Negative	N	P. vivax	P. vivax	N
SAN JUAN	05030008	Negative	Negative	N	N	N	N
SAN JUAN	05030009	Negative	Negative	N	N	N	N
SAN JUAN	05030010	Positive	Positive	N	P. vivax	P. vivax	P. vivax		12325
SAN JUAN	05030011	Negative	Negative	N	N	N	N
SAN JUAN	05030012	Negative	Negative	N	N	N	N
SAN JUAN	05030013	Positive	Positive	N	P. vivax	P. vivax	P. vivax		4235
SAN JUAN	05030014	Positive	Positive	N	P. vivax	P. vivax	P. vivax		7219
SAN JUAN	05030015	Positive	Positive	N	P. vivax	P. vivax	P. vivax		6274
SAN JUAN	05030016	Negative	Negative	N	N	N	N
SAN JUAN	05030017	Positive	Positive	N	N	N	N
SAN JUAN	05030018	Positive	Positive	N	P. vivax	P. vivax	P. vivax		4555
SAN JUAN	05030019	Positive	Positive	N	P. vivax	P. vivax	P. vivax		9296
SAN JUAN	05030020	Positive	Positive	N	N	N	N
SAN JUAN	05030021	Negative	Negative	N	N	N	N
SAN JUAN	05030022	Positive	Positive	N	P. vivax	P. vivax	P. vivax		6849
SAN JUAN	05030023	Positive	Positive	N	N	N	N
SAN JUAN	05030024	Negative	Negative	N	N	N	N
SAN JUAN	05030025	Positive	Negative	P. Falciparum	N	P. falciparum	P. falciparum	1850
SAN JUAN	05030026	Negative	Negative	N	N	N	N
SAN JUAN	05030027	Negative	Negative	N	N	N	N
SAN JUAN	05030028	Negative	Negative	N	N	N	N
SAN JUAN	05030029	Negative	Negative	N	N	N	N
SAN JUAN	05030030	Positive	Positive	P. Falciparum	N	P. falciparum	P. falciparum	4778
LUPUNA	05030031	Positive	Positive	N	P. vivax	P. vivax	P. vivax		142
LUPUNA	05030032	Positive	Positive	N	P. vivax	P. vivax	P. vivax		613
LUPUNA	05030033	Positive	Positive	P. Falciparum	N	P. falciparum	Mix	382	273
SAN JUAN	05030034	Negative	Negative	N	N	N	N
SAN JUAN	05030035	Negative	Negative	N	N	N	N
SAN JUAN	05030036	Negative	Negative	N	N	N	N
SAN JUAN	05030037	Negative	Negative	N	N	N	N
SAN JUAN	05030038	Negative	Negative	N	N	N	N
SAN JUAN	05030039	Negative	Negative	N	N	N	N
SANTA CLARA	05030040	Negative	Negative	N	N	N	N
SANTA CLARA	05030041	Negative	Negative	N	N	N	N
SANTA CLARA	05030042	Negative	Negative	N	N	N	N
SANTA CLARA	05030043	Negative	Negative	N	N	N	N
SANTA CLARA	05030044	Negative	Negative	N	N	N	N
SANTA CLARA	05030045	Negative	Negative	N	N	N	N
SANTA CLARA	05030046	Negative	Negative	N	N	N	N
SANTA CLARA	05030047	Negative	Negative	N	N	N	N
SANTA CLARA	05030048	Negative	Negative	N	N	N	N
SANTA CLARA	05030049	Negative	Negative	N	N	N	N
SANTA CLARA	05030050	Negative	Negative	N	P. vivax	P. vivax	N
SANTA CLARA	05030051	Negative	Negative	N	N	N	N
SANTA CLARA	05030052	Negative	Negative	N	N	N	N
SANTA CLARA	05030053	Negative	Negative	N	N	N	N
SANTA CLARA	05030054	Positive	Negative	P. Falciparum	N	P. falciparum	P. falciparum	4000
SANTA CLARA	05030055	Negative	Negative	N	N	N	N
SANTA CLARA	05030056	Negative	Negative	N	N	N	N
SANTA CLARA	05030057	Negative	Negative	N	N	N	N
SANTA CLARA	05030058	Negative	Negative	N	N	N	N
SANTA CLARA	05030059	Negative	Negative	N	N	N	N
SANTA CLARA	05030060	Negative	Negative	N	N	N	N
SANTA CLARA	05030061	Positive	Positive	N	P. vivax	P. vivax	P. vivax		161
SANTA CLARA	05030062	Negative	Negative	N	N	N	N
SANTA CLARA	05030063	Negative	Negative	N	N	N	N
SANTA CLARA	05030064	Negative	Negative	N	P. vivax	P. vivax	N
SANTA CLARA	05030065	Positive	Positive	N	P. vivax	P. vivax	P. vivax		156
SANTA CLARA	05030066	Negative	Negative	N	N	N	N
SANTA CLARA	05030067	Negative	Negative	N	P. vivax	P. vivax	N
SANTA CLARA	05030068	Positive	Positive	N	P. vivax	P. vivax	P. vivax		1044
SANTA CLARA	05030069	Positive	Negative	P. Falciparum	N	P. falciparum	P. falciparum	2050
SANTA CLARA	05030070	Positive	Positive	N	P. vivax	P. vivax	P. vivax		350
SANTA CLARA	05030071	Positive	Positive	N	P. vivax	P. vivax	P. vivax		2956
SANTA CLARA	05030072	Positive	Positive	N	P. vivax	P. vivax	N
SANTA CLARA	05030073	Positive	Positive	N	P. vivax	P. vivax	P. vivax		3073
SANTA CLARA	05030074	Negative	Negative	N	N	N	N
SANTA CLARA	05030075	Negative	Negative	N	N	N	N
SANTA CLARA	05030076	Negative	Negative	N	N	N	N
SANTA CLARA	05030077	Positive	Positive	N	P. vivax	P. vivax	P. vivax		270
SANTA CLARA	05030078	Negative	Negative	N	N	N	N
SANTA CLARA	05030079	Negative	Negative	N	N	N	N
SANTA CLARA	05030080	Positive	Positive	N	P. vivax	P. vivax	P. vivax		5319
SANTA CLARA	05030081	Positive	Negative	N	P. vivax	P. vivax	P. vivax		2318
SANTA CLARA	05030082	Negative	Negative	N	N	N	N
SANTA CLARA	05030083	Negative	Negative	N	N	N	N
SANTA CLARA	05030084	Positive	Negative	N	P. vivax	P. vivax	N
SANTA CLARA	05030086	Negative	Negative	N	N	N	N
SANTA CLARA	05030087	Negative	Negative	N	N	N	N
SANTA CLARA	05030088	Negative	Negative	N	N	N	N
SANTA CLARA	05030089	Negative	Negative	N	N	N	N
SANTA CLARA	05030090	Negative	Negative	N	N	N	N
SANTA CLARA	05030091	Negative	Negative	N	N	N	N
SANTA CLARA	05030092	Positive	Positive	N	P. vivax	P. vivax	P. vivax		526
SANTA CLARA	05030093	Negative	Negative	N	N	N	N
SANTA CLARA	05030094	Negative	Negative	N	N	N	N
SANTA CLARA	05030095	Negative	Negative	N	N	N	N
SANTA CLARA	05030096	Negative	Negative	N	N	N	N
SANTA CLARA	05030097	Negative	Negative	N	N	N	N
SANTA CLARA	05030098	Negative	Negative	N	N	N	N
SANTA CLARA	05030099	Positive	Positive	N	N	N	N
SANTA CLARA	05030100	Negative	Negative	N	N	N	N
SANTA CLARA	05030101	Negative	Negative	N	N	N	N
SANTA CLARA	05030102	Negative	Negative	N	N	N	N
SANTA CLARA	05030103	Positive	Negative	P. Falciparum	N	P. falciparum	P. falciparum	6206
LUPUNA	05030104	Negative	Negative	N	N	N	N
LUPUNA	05030105	Positive	Positive	N	P. vivax	P. vivax	P. vivax		882
LUPUNA	05030106	Negative	Negative	N	N	N	N
LUPUNA	05030107	Negative	Negative	N	N	N	N
LUPUNA	05030108	Positive	Positive	N	P. vivax	P. vivax	N
LUPUNA	05030109	Negative	Negative	N	N	N	N
LUPUNA	05030110	Positive	Positive	N	P. vivax	P. vivax	P. vivax		2841
LUPUNA	05030111	Negative	Negative	N	N	N	N
LUPUNA	05030112	Positive	Negative	P. Falciparum	N	P. falciparum	P. falciparum	7755
LUPUNA	05030113	Positive	Positive	N	P. vivax	P. vivax	P. vivax		5603
LUPUNA	05030114	Positive	Negative	N	P. vivax	P. vivax	P. vivax		9785
LUPUNA	05030115	Positive	Positive	N	P. vivax	P. vivax	P. vivax		12992
LUPUNA	05030116	Negative	Negative	N	N	N	N
LUPUNA	05030117	Positive	Negative	P. Falciparum	N	P. falciparum	P. falciparum	3310
LUPUNA	05030118	Positive	Negative	P. Falciparum	N	P. falciparum	P. falciparum	7941
LUPUNA	05030119	Negative	Negative	N	N	N	N
LUPUNA	05030120	Positive	Negative	P. Falciparum	N	P. falciparum	P. falciparum	11707
LUPUNA	05030121	Positive	Positive	N	P. vivax	P. vivax	N
LUPUNA	05030122	Positive	Negative	P. Falciparum	N	P. falciparum	P. falciparum	15928
LUPUNA	05030123	Positive	Negative	P. Falciparum	N	P. falciparum	P. falciparum	1544
LUPUNA	05030124	Negative	Negative	N	N	N	N
LUPUNA	05030125	Positive	Negative	P. Falciparum	N	P. falciparum	P. falciparum	2334
LUPUNA	05030126	Positive	Negative	P. Falciparum	N	P. falciparum	P. falciparum	1340
LUPUNA	05030127	Positive	Negative	P. Falciparum	N	P. falciparum	P. falciparum	30326
LUPUNA	05030128	Positive	Negative	N	P. vivax	P. vivax	N
LUPUNA	05030129	Positive	Negative	P. Falciparum	N	P. falciparum	P. falciparum	812
LUPUNA	05030130	Negative	Negative	N	N	N	N
LUPUNA	05030131	Positive	Negative	P. Falciparum	N	P. falciparum	P. falciparum	2071
LUPUNA	05030132	Negative	Negative	N	N	N	N
LUPUNA	05030133	Negative	Negative	N	N	N	N
SANTA CLARA	05030134	Positive	Negative	P. falciparum	P. vivax	Mix	P. falciparum	12327
LUPUNA	05030135	Positive	Negative	P. Falciparum	N	P. falciparum	P. falciparum	167
SAN JUAN	05030136	Negative	Negative	N	N	N	N
SAN JUAN	05030137	Positive	Positive	N	N	N	N
LUPUNA	05030138	Negative	Negative	N	N	N	N
SAN JUAN	05030139	Negative	Negative	N	N	N	N
SANTA CLARA	05030140	Negative	Negative	N	N	N	N
SANTA CLARA	05030141	Negative	Negative	N	N	N	N
SANTA CLARA	05030142	Negative	Negative	N	N	N	N
SANTA CLARA	05030143	Negative	Negative	N	N	N	N
SANTA CLARA	05030144	Negative	Negative	N	N	N	N
SANTA CLARA	05030145	Negative	Negative	N	N	N	N
SAN JUAN	05030146	Positive	Positive	N	P. vivax	P. vivax	P. vivax		4256
SAN JUAN	05030147	Positive	Positive	N	P. vivax	P. vivax	P. vivax		12229
SAN JUAN	05030148	Negative	Negative	N	N	N	N
SAN JUAN	05030149	Positive	Positive	N	P. vivax	P. vivax	P. vivax		9120
SAN JUAN	05030150	Positive	Positive	N	P. vivax	P. vivax	P. vivax		89
SAN JUAN	05030151	Negative	Negative	N	N	N	N
SAN JUAN	05030152	Positive	Positive	N	P. vivax	P. vivax	P. vivax		9291
SAN JUAN	05030153	Positive	Positive	N	P. vivax	P. vivax	P. vivax		718
SAN JUAN	05030154	Negative	Negative	N	P. vivax	P. vivax	N
SAN JUAN	05030155	Positive	Positive	P. Falciparum	N	P. falciparum	P. falciparum	3490
SAN JUAN	05030156	Negative	Negative	P. Falciparum	N	P. falciparum	P. falciparum	2692
SAN JUAN	05030157	Positive	Positive	N	N	N	N
SAN JUAN	05030158	Positive	Positive	N	N	N	N
SAN JUAN	05030159	Negative	Negative	N	N	N	N
SAN JUAN	05030160	Positive	Positive	N	P. vivax	P. vivax	P. vivax		764
SAN JUAN	05030161	Negative	Negative	N	N	N	N
SAN JUAN	05030162	Positive	Positive	N	P. vivax	P. vivax	P. vivax		1078
SAN JUAN	05030163	Negative	Negative	N	N	N	N
SAN JUAN	05030164	Positive	Negative	P. Falciparum	N	P. falciparum	P. falciparum	12300
SAN JUAN	05030165	Negative	Negative	P. Falciparum	N	P. falciparum	N
SAN JUAN	05030166	Negative	Negative	N	N	N	N
SAN JUAN	05030167	Negative	Negative	N	N	N	N
SAN JUAN	05030168	Negative	Negative	N	N	N	N
SAN JUAN	05030169	Negative	Negative	N	N	N	N
SAN JUAN	05030170	Positive	Positive	N	P. vivax	P. vivax	N
SAN JUAN	05030171	Negative	Negative	N	N	N	N
SAN JUAN	05030172	Negative	Negative	N	N	N	N
SAN JUAN	05030173	Negative	Negative	N	N	N	N
SAN JUAN	05030174	Positive	Positive	N	P. vivax	P. vivax	P. vivax		5776
SAN JUAN	05030175	Negative	Negative	N	N	N	N
SAN JUAN	05030176	Negative	Negative	N	N	N	N
SAN JUAN	05030177	Positive	Positive	N	P. vivax	P. vivax	P. vivax		9801
SAN JUAN	05030178	Negative	Negative	N	N	N	N
SAN JUAN	05030179	Negative	Negative	N	N	N	N
SAN JUAN	05030180	Negative	Negative	N	N	N	N
SAN JUAN	05030181	Negative	Negative	N	N	N	N
SAN JUAN	05030182	Positive	Positive	N	P. vivax	P. vivax	N
SAN JUAN	05030183	Positive	Positive	N	N	N	N
SAN JUAN	05030184	Negative	Negative	N	N	N	N
SAN JUAN	05030185	Negative	Negative	N	N	N	N
SAN JUAN	05030186	Positive	Negative	N	N	N	N
SAN JUAN	05030187	Negative	Negative	N	N	N	N
SAN JUAN	05030188	Positive	Positive	N	N	N	N
SAN JUAN	05030189	Positive	Positive	N	N	N	N
SAN JUAN	05030190	Negative	Negative	N	N	N	N
SAN JUAN	05030191	Positive	Positive	N	P. vivax	P. vivax	P. vivax		495
SAN JUAN	05030192	Negative	Negative	N	N	N	N
SAN JUAN	05030193	Negative	Negative	N	N	N	N
SAN JUAN	05030194	Negative	Negative	N	N	N	N
SAN JUAN	05030195	Negative	Negative	N	N	N	N
SAN JUAN	05030196	Negative	Negative	N	N	N	N
SAN JUAN	05030197	Negative	Negative	P. Falciparum	N	P. falciparum	N
SAN JUAN	05030198	Negative	Negative	N	N	N	N
SAN JUAN	05030199	Negative	Negative	N	N	N	N
SAN JUAN	05030200	Positive	Positive	N	P. vivax	P. vivax	P. vivax		7123
SAN JUAN	05030201	Negative	Negative	N	N	N	N
SAN JUAN	05030202	Positive	Negative	P. Falciparum	N	P. falciparum	P. falciparum	2265
SAN JUAN	05030203	Negative	Negative	N	N	N	N
SAN JUAN	05030204	Negative	Negative	N	N	N	N
SAN JUAN	05030205	Positive	Positive	N	P. vivax	P. vivax	P. vivax		8801
SAN JUAN	05030206	Positive	Positive	N	N	N	N
SAN JUAN	05030207	Positive	Positive	N	P. vivax	P. vivax	P. vivax		3060
SAN JUAN	05030208	Negative	Negative	N	N	N	N
SAN JUAN	05030209	Negative	Negative	N	N	N	N
SAN JUAN	05030210	Positive	Positive	N	P. vivax	P. vivax	P. vivax		2375
SAN JUAN	05030211	Negative	Negative	N	N	N	N
SAN JUAN	05030212	Positive	Positive	N	P. vivax	P. vivax	P. vivax		160
SAN JUAN	05030213	Positive	Positive	N	P. vivax	P. vivax	P. vivax		899
SAN JUAN	05030214	Negative	Negative	N	N	N	N
SAN JUAN	05030215	Negative	Negative	N	N	N	N
SAN JUAN	05030216	Positive	Positive	P. Falciparum	N	P. falciparum	P. falciparum	5485
SAN JUAN	05030217	Positive	Positive	N	P. vivax	P. vivax	P. vivax		5788
SAN JUAN	05030218	Positive	Positive	P. Falciparum	N	P. falciparum	P. falciparum	6000
SAN JUAN	05030219	Negative	Negative	P. Falciparum	N	P. falciparum	N
SAN JUAN	05030220	Negative	Negative	N	N	N	N
SAN JUAN	05030221	Positive	Positive	N	N	N	N
SAN JUAN	05030222	Negative	Negative	N	N	N	N
SAN JUAN	05030223	Negative	Negative	N	N	N	N
SAN JUAN	05030224	Negative	Negative	N	N	N	N
SAN JUAN	05030225	Negative	Negative	N	N	N	N
SAN JUAN	05030226	Negative	Negative	N	N	N	N
SAN JUAN	05030227	Negative	Negative	N	N	N	N
SAN JUAN	05030228	Negative	Negative	N	N	N	N
SAN JUAN	05030229	Negative	Negative	N	N	N	N
SAN JUAN	05030230	Negative	Negative	N	N	N	N
SAN JUAN	05030231	Negative	Negative	N	N	N	N
SAN JUAN	05030232	Negative	Negative	N	N	N	N
SAN JUAN	05030233	Negative	Negative	N	N	N	N
SAN JUAN	05030234	Negative	Negative	N	N	N	N
SAN JUAN	05030235	Negative	Negative	N	N	N	N
SAN JUAN	05030236	Positive	Negative	P. Falciparum	N	P. falciparum	N
SAN JUAN	05030237	Negative	Negative	P. Falciparum	N	P. falciparum	N
SAN JUAN	05030238	Negative	Negative	N	N	N	N
SAN JUAN	05030239	Positive	Positive	N	P. vivax	P. vivax	P. vivax		14669
SAN JUAN	05030240	Positive	Positive	N	P. vivax	P. vivax	P. vivax		446
SAN JUAN	05030241	Positive	Positive	N	P. vivax	P. vivax	P. vivax		1229
SAN JUAN	05030242	Positive	Positive	N	P. vivax	P. vivax	P. vivax		9733
SAN JUAN	05030243	Negative	Negative	N	N	N	N
SAN JUAN	05030244	Positive	Positive	N	P. vivax	P. vivax	P. vivax		2369
SAN JUAN	05030245	Positive	Positive	N	P. vivax	P. vivax	P. vivax		2517
SAN JUAN	05030246	Negative	Negative	N	N	N	N
SAN JUAN	05030247	Negative	Negative	N	N	N	N
SAN JUAN	05030248	Negative	Negative	N	N	N	N
SAN JUAN	05030249	Negative	Negative	N	N	N	N
SAN JUAN	05030250	Negative	Negative	N	N	N	N
SAN JUAN	05030251	Negative	Negative	P. Falciparum	N	P. falciparum	N
SAN JUAN	05030252	Negative	Negative	N	N	N	N
SAN JUAN	05030253	Positive	Negative	P. Falciparum	N	P. falciparum	P. falciparum	30660
SAN JUAN	05030254	Negative	Negative	N	N	N	N
SAN JUAN	05030255	Negative	Negative	N	N	N	N
SAN JUAN	05030256	Negative	Negative	N	N	N	N
SAN JUAN	05030257	Positive	Positive	N	N	N	N
SAN JUAN	05030258	Negative	Negative	N	N	N	N
SAN JUAN	05030259	Negative	Negative	N	N	N	N
SAN JUAN	05030260	Positive	Positive	N	P. vivax	P. vivax	P. vivax		11444
SAN JUAN	05030261	Positive	Positive	N	P. vivax	P. vivax	P. vivax		11940
SAN JUAN	05030262	Negative	Negative	N	N	N	N
SAN JUAN	05030263	Positive	Positive	N	P. vivax	P. vivax	P. vivax		4990
SAN JUAN	05030264	Negative	Negative	N	N	N	N
SAN JUAN	05030265	Positive	Positive	N	N	N	N
SAN JUAN	05030266	Negative	Negative	N	N	N	N
SAN JUAN	05030267	Negative	Negative	P. Falciparum	N	P. falciparum	N
SAN JUAN	05030268	Negative	Negative	N	N	N	N
SAN JUAN	05030269	Positive	Positive	N	P. vivax	P. vivax	P. vivax		1030
SAN JUAN	05030270	Negative	Negative	N	N	N	N
SAN JUAN	05030271	Negative	Negative	N	N	N	N
SAN JUAN	05030272	Negative	Negative	N	N	N	N
SAN JUAN	05030273	Negative	Negative	N	N	N	N
SAN JUAN	05030274	Negative	Negative	N	N	N	N
SAN JUAN	05030276	Negative	Negative	N	N	N	N
SAN JUAN	05030277	Negative	Negative	N	N	N	N
SAN JUAN	05030278	Negative	Negative	N	N	N	N
SAN JUAN	05030279	Positive	Negative	P. Falciparum	N	P. falciparum	P. falciparum	141
SAN JUAN	05030280	Negative	Negative	N	N	N	N
SAN JUAN	05030281	Negative	Negative	N	N	N	N
SAN JUAN	05030282	Negative	Negative	N	N	N	N
SAN JUAN	05030283	Positive	Positive	N	P. vivax	P. vivax	P. vivax		2474
SAN JUAN	05030284	Negative	Negative	N	N	N	N
SAN JUAN	05030285	Positive	Negative	P. Falciparum	N	P. falciparum	P. falciparum	757
SAN JUAN	05030286	Positive	Positive	N	P. vivax	P. vivax	P. vivax		1396
SAN JUAN	05030287	Negative	Negative	N	P. vivax	P. vivax	N
SAN JUAN	05030288	Negative	Negative	N	N	N	N
SAN JUAN	05030289	Positive	Positive	N	P. vivax	P. vivax	P. vivax		849
SAN JUAN	05030290	Negative	Negative	N	N	N	N
SAN JUAN	05030291	Negative	Negative	N	N	N	N
SAN JUAN	05030292	Negative	Negative	N	N	N	N
SAN JUAN	05030293	Negative	Negative	N	N	N	N
SAN JUAN	05030294	Negative	Negative	N	N	N	N
SAN JUAN	05030295	Negative	Negative	N	N	N	N
SAN JUAN	05030296	Negative	Negative	N	N	N	N
SAN JUAN	05030297	Negative	Negative	N	N	N	N
SAN JUAN	05030298	Negative	Negative	N	N	N	N
SAN JUAN	05030299	Negative	Negative	N	N	N	N
SAN JUAN	05030300	Negative	Negative	N	N	N	N
SANTA CLARA	05030301	Negative	Negative	N	N	N	N
SANTA CLARA	05030302	Positive	Positive	N	P. vivax	P. vivax	P. vivax		7675
SANTA CLARA	05030303	Negative	Negative	N	N	N	N
SANTA CLARA	05030304	Negative	Negative	N	N	N	N
SANTA CLARA	05030305	Negative	Negative	N	N	N	N
SANTA CLARA	05030306	Positive	Positive	N	P. vivax	P. vivax	P. vivax		111
SANTA CLARA	05030307	Negative	Negative	N	P. vivax	P. vivax	N
SANTA CLARA	05030308	Negative	Negative	N	P. vivax	P. vivax	N
SANTA CLARA	05030309	Negative	Negative	N	N	N	N
SANTA CLARA	05030310	Negative	Negative	N	N	N	N
SANTA CLARA	05030311	Positive	Positive	N	P. vivax	P. vivax	P. vivax		1155
SANTA CLARA	05030312	Positive	Positive	N	P. vivax	P. vivax	P. vivax		6975
SANTA CLARA	05030313	Negative	Negative	N	N	N	N
SANTA CLARA	05030314	Negative	Negative	N	N	N	N
SANTA CLARA	05030315	Negative	Negative	N	N	N	N
SANTA CLARA	05030316	Positive	Positive	N	P. vivax	P. vivax	P. vivax		554
SANTA CLARA	05030317	Positive	Positive	N	P. vivax	P. vivax	P. vivax		6164
SANTA CLARA	05030318	Positive	Positive	N	P. vivax	P. vivax	P. vivax		167
SANTA CLARA	05030319	Positive	Positive	N	P. vivax	P. vivax	P. vivax		10450
SANTA CLARA	05030320	Positive	Positive	N	P. vivax	P. vivax	P. vivax		800
SANTA CLARA	05030321	Negative	Negative	N	N	N	N
SANTA CLARA	05030322	Negative	Negative	N	N	N	N
SANTA CLARA	05030323	Positive	Positive	N	P. vivax	P. vivax	P. vivax		11510
SANTA CLARA	05030324	Positive	Positive	N	P. vivax	P. vivax	P. vivax		6463
SANTA CLARA	05030325	Positive	Negative	N	P. vivax	P. vivax	N
SANTA CLARA	05030326	Negative	Negative	N	N	N	N
SANTA CLARA	05030327	Negative	Negative	N	P. vivax	P. vivax	N
SANTA CLARA	05030328	Positive	Positive	N	P. vivax	P. vivax	N
SANTA CLARA	05030329	Positive	Positive	N	P. vivax	P. vivax	N
SANTA CLARA	05030330	Positive	Positive	N	P. vivax	P. vivax	P. vivax		1647
SANTA CLARA	05030331	Negative	Negative	N	N	N	N
SANTA CLARA	05030332	Negative	Negative	N	N	N	N
SANTA CLARA	05030333	Negative	Negative	N	N	N	N
SANTA CLARA	05030335	Positive	Positive	N	P. vivax	P. vivax	P. vivax		1951
SANTA CLARA	05030336	Negative	Negative	N	N	N	N
SANTA CLARA	05030337	Positive	Negative	N	N	N	N
SANTA CLARA	05030338	Negative	Negative	N	N	N	N
SANTA CLARA	05030339	Negative	Negative	N	N	N	N
SANTA CLARA	05030340	Positive	Positive	N	P. vivax	P. vivax	P. vivax		1326
SANTA CLARA	05030341	Negative	Negative	N	P. vivax	P. vivax	N
SANTA CLARA	05030342	Negative	Negative	N	N	N	N
SANTA CLARA	05030343	Negative	Negative	N	N	N	N
SANTA CLARA	05030344	Negative	Negative	N	N	N	N
SANTA CLARA	05030345	Negative	Negative	N	N	N	N
SANTA CLARA	05030346	Negative	Negative	N	N	N	N
SANTA CLARA	05030347	Negative	Negative	N	N	N	N
SANTA CLARA	05030348	Negative	Negative	N	N	N	N
SANTA CLARA	05030349	Positive	Positive	N	P. vivax	P. vivax	P. vivax		1552
SANTA CLARA	05030350	Negative	Negative	N	N	N	N
SANTA CLARA	05030351	Negative	Negative	N	N	N	N
SANTA CLARA	05030352	Negative	Negative	N	N	N	N
SANTA CLARA	05030353	Negative	Negative	N	N	N	N
SANTA CLARA	05030354	Negative	Negative	N	N	N	N
SANTA CLARA	05030355	Negative	Negative	N	N	N	N
SANTA CLARA	05030356	Negative	Negative	N	N	N	N
SANTA CLARA	05030357	Negative	Negative	N	N	N	N
SANTA CLARA	05030358	Positive	Positive	N	P. vivax	P. vivax	N
SANTA CLARA	05030359	Positive	Positive	P. Falciparum	N	P. falciparum	P. falciparum	3194
SANTA CLARA	05030360	Negative	Negative	N	N	N	N
SANTA CLARA	05030361	Positive	Positive	N	P. vivax	P. vivax	P. vivax		510
SANTA CLARA	05030362	Positive	Positive	N	P. vivax	P. vivax	P. vivax		9180
SANTA CLARA	05030363	Negative	Negative	N	N	N	N
SANTA CLARA	05030364	Negative	Negative	N	N	N	N
SANTA CLARA	05030365	Negative	Negative	N	P. vivax	P. vivax	N
SANTA CLARA	05030366	Negative	Negative	N	N	N	N
SANTA CLARA	05030367	Negative	Negative	N	N	N	N
SANTA CLARA	05030368	Negative	Negative	N	N	N	N
SANTA CLARA	05030369	Positive	Positive	N	P. vivax	P. vivax	P. vivax		12267
SANTA CLARA	05030370	Negative	Negative	N	N	N	N
SANTA CLARA	05030371	Negative	Negative	N	N	N	N
SANTA CLARA	05030372	Positive	Positive	N	P. vivax	P. vivax	N
SANTA CLARA	05030373	Negative	Negative	N	N	N	N
SANTA CLARA	05030374	Negative	Negative	N	N	N	N
SANTA CLARA	05030375	Negative	Negative	N	N	N	N
SANTA CLARA	05030376	Negative	Negative	N	N	N	N
SANTA CLARA	05030377	Negative	Negative	N	N	N	N
SANTA CLARA	05030378	Negative	Negative	N	N	N	N
SANTA CLARA	05030379	Negative	Negative	N	N	N	N
SANTA CLARA	05030380	Negative	Negative	N	N	N	N
SANTA CLARA	05030381	Negative	Negative	N	N	N	N
SANTA CLARA	05030382	Negative	Negative	N	N	N	N
SANTA CLARA	05030383	Negative	Negative	N	N	N	N
SANTA CLARA	05030384	Negative	Negative	N	N	N	N
SANTA CLARA	05030385	Negative	Negative	N	N	N	N
SANTA CLARA	05030386	Negative	Negative	N	N	N	N
SANTA CLARA	05030387	Positive	Positive	N	P. vivax	P. vivax	P. vivax		3399
SANTA CLARA	05030388	Positive	Positive	N	P. vivax	P. vivax	P. vivax		990
SANTA CLARA	05030389	Negative	Negative	P. Falciparum	N	P. falciparum	N
SANTA CLARA	05030390	Negative	Negative	N	N	N	N
SANTA CLARA	05030391	Negative	Negative	N	P. vivax	P. vivax	N
SANTA CLARA	05030392	Negative	Negative	N	N	N	N
SANTA CLARA	05030393	Positive	Positive	N	P. vivax	P. vivax	P. vivax		658
SANTA CLARA	05030394	Negative	Negative	N	N	N	N
SANTA CLARA	05030395	Negative	Negative	N	P. vivax	P. vivax	N
SANTA CLARA	05030396	Negative	Negative	N	P. vivax	P. vivax	N
SANTA CLARA	05030397	Positive	Positive	N	N	N	N
SANTA CLARA	05030398	Negative	Negative	N	P. vivax	P. vivax	P. vivax		2370
SANTA CLARA	05030399	Negative	Negative	N	N	N	N
LUPUNA	05030401	Negative	Negative	N	N	N	N
LUPUNA	05030402	Negative	Negative	N	N	N	N
LUPUNA	05030403	Positive	Positive	N	P. vivax	P. vivax	N
LUPUNA	05030404	Negative	Negative	N	N	N	N
LUPUNA	05030405	Positive	Positive	N	P. vivax	P. vivax	P. vivax		19879
LUPUNA	05030406	Negative	Negative	N	N	N	N
LUPUNA	05030407	Positive	Positive	N	P. vivax	P. vivax	P. vivax		10544
LUPUNA	05030408	Positive	Positive	N	P. vivax	P. vivax	P. vivax		6205
LUPUNA	05030409	Negative	Negative	N	N	N	N
LUPUNA	05030410	Negative	Negative	N	N	N	N
LUPUNA	05030411	Positive	Positive	N	P. vivax	P. vivax	P. vivax		13521
LUPUNA	05030412	Positive	Positive	N	P. vivax	P. vivax	P. vivax		1045
LUPUNA	05030413	Positive	Positive	N	P. vivax	P. vivax	P. vivax		7313
LUPUNA	05030414	Positive	Positive	P. Falciparum	N	P. falciparum	P. falciparum	5025
LUPUNA	05030415	Positive	Positive	N	P. vivax	P. vivax	P. vivax		9955
LUPUNA	05030416	Positive	Positive	N	P. vivax	P. vivax	P. vivax		11
LUPUNA	05030417	Positive	Positive	N	P. vivax	P. vivax	P. vivax		4328
LUPUNA	05030418	Positive	Positive	N	P. vivax	P. vivax	Mix	64	8411
LUPUNA	05030419	Positive	Negative	P. Falciparum	N	P. falciparum	P. falciparum	1056
LUPUNA	05030420	Positive	Negative	P. Falciparum	N	P. falciparum	N
LUPUNA	05030421	Negative	Negative	N	N	N	N
LUPUNA	05030422	Positive	Positive	N	P. vivax	P. vivax	P. vivax		6338
LUPUNA	05030423	Negative	Negative	N	N	N	N
LUPUNA	05030424	Positive	Positive	N	P. vivax	P. vivax	P. vivax		39
LUPUNA	05030425	Positive	Positive	N	P. vivax	P. vivax	P. vivax		4472
LUPUNA	05030426	Positive	Positive	N	P. vivax	P. vivax	P. vivax		111
LUPUNA	05030427	Negative	Negative	N	N	N	N
LUPUNA	05030428	Negative	Negative	N	N	N	N
LUPUNA	05030429	Negative	Negative	N	N	N	N
LUPUNA	05030430	Positive	Positive	N	P. vivax	P. vivax	P. vivax		419
LUPUNA	05030431	Positive	Positive	N	P. vivax	P. vivax	P. vivax		2981
LUPUNA	05030432	Negative	Negative	N	N	N	N
LUPUNA	05030433	Positive	Positive	N	P. vivax	P. vivax	P. vivax		73
LUPUNA	05030434	Positive	Positive	N	P. vivax	P. vivax	P. vivax		2317
LUPUNA	05030435	Positive	Negative	P. Falciparum	N	P. falciparum	P. falciparum	946
LUPUNA	05030436	Positive	Negative	P. Falciparum	N	P. falciparum	P. falciparum	1402
LUPUNA	05030437	Positive	Negative	N	N	N	N
LUPUNA	05030438	Positive	Positive	N	P. vivax	P. vivax	P. vivax		18545
LUPUNA	05030439	Negative	Negative	N	N	N	N
LUPUNA	05030440	Negative	Negative	N	N	N	N
LUPUNA	05030441	Positive	Negative	P. Falciparum	N	P. falciparum	P. falciparum	1010
LUPUNA	05030442	Positive	Negative	P. Falciparum	N	P. falciparum	N
LUPUNA	05030443	Negative	Negative	N	N	N	N
LUPUNA	05030444	Positive	Positive	N	P. vivax	P. vivax	P. vivax		18756
LUPUNA	05030445	Negative	Negative	N	N	N	N
LUPUNA	05030446	Positive	Positive	N	P. vivax	P. vivax	P. vivax		4060
LUPUNA	05030447	Positive	Negative	P. falciparum	P. vivax	Mix	N
LUPUNA	05030448	Positive	Negative	P. Falciparum	N	P. falciparum	P. falciparum	1475
LUPUNA	05030449	Positive	Positive	N	P. vivax	P. vivax	N
LUPUNA	05030450	Positive	Positive	P. falciparum	P. vivax	Mix	P. vivax		747
LUPUNA	05030451	Positive	Positive	N	P. vivax	P. vivax	P. vivax		24
LUPUNA	05030452	Negative	Negative	N	N	N	N
LUPUNA	05030453	Positive	Positive	N	P. vivax	P. vivax	P. vivax		10152
LUPUNA	05030454	Negative	Negative	N	N	N	N
LUPUNA	05030455	Negative	Negative	N	P. vivax	P. vivax	P. vivax		28655
LUPUNA	05030456	Negative	Negative	N	N	N	N
LUPUNA	05030457	Negative	Negative	N	N	N	N
LUPUNA	05030458	Positive	Positive	N	P. vivax	P. vivax	P. vivax		9495
LUPUNA	05030459	Positive	Positive	N	P. vivax	P. vivax	P. vivax		5795
LUPUNA	05030460	Negative	Negative	N	N	N	N
LUPUNA	05030461	Negative	Negative	N	N	N	N
LUPUNA	05030462	Negative	Negative	N	N	N	N
LUPUNA	05030463	Positive	Positive	N	P. vivax	P. vivax	P. vivax		489
LUPUNA	05030464	Positive	Positive	P. falciparum	P. vivax	Mix	P. vivax		45
LUPUNA	05030465	Positive	Positive	N	P. vivax	P. vivax	P. vivax		2217
LUPUNA	05030466	Positive	Positive	N	P. vivax	P. vivax	P. vivax		2143
LUPUNA	05030467	Positive	Positive	N	P. vivax	P. vivax	P. vivax		39306
LUPUNA	05030468	Positive	Positive	N	P. vivax	P. vivax	N
LUPUNA	05030469	Positive	Negative	P. Falciparum	N	P. falciparum	P. falciparum	5756
LUPUNA	05030470	Negative	Negative	N	N	N	N
LUPUNA	05030471	Positive	Positive	N	P. vivax	P. vivax	P. vivax		12069
LUPUNA	05030472	Positive	Positive	P. Falciparum	N	P. falciparum	N
LUPUNA	05030473	Negative	Negative	N	N	N	N
LUPUNA	05030474	Negative	Negative	N	N	N	N
LUPUNA	05030475	Positive	Positive	P. falciparum	P. vivax	Mix	N
LUPUNA	05030476	Positive	Positive	N	P. vivax	P. vivax	P. vivax		16846
LUPUNA	05030477	Positive	Positive	N	P. vivax	P. vivax	P. vivax		6857
LUPUNA	05030478	Positive	Positive	N	P. vivax	P. vivax	P. vivax		231
LUPUNA	05030479	Positive	Positive	N	P. vivax	P. vivax	P. vivax		12181
LUPUNA	05030480	Positive	Positive	N	P. vivax	P. vivax	P. vivax		1680
LUPUNA	05030481	Positive	Positive	N	P. vivax	P. vivax	N
LUPUNA	05030482	Positive	Negative	N	P. vivax	P. vivax	N
LUPUNA	05030483	Positive	Positive	N	P. vivax	P. vivax	P. vivax		7489
LUPUNA	05030484	Positive	Positive	P. Falciparum	N	P. falciparum	N
LUPUNA	05030485	Positive	Positive	P. Falciparum	N	P. falciparum	P. falciparum	5217
LUPUNA	05030486	Positive	Positive	P. Falciparum	N	P. falciparum	P. falciparum	4951
LUPUNA	05030487	Positive	Positive	N	P. vivax	P. vivax	P. vivax		1596
LUPUNA	05030488	Positive	Positive	P. falciparum	P. vivax	Mix	P. vivax		656
LUPUNA	05030489	Negative	Negative	N	P. vivax	P. vivax	N
LUPUNA	05030490	Positive	Positive	N	P. vivax	P. vivax	P. vivax		537
LUPUNA	05030491	Positive	Positive	N	P. vivax	P. vivax	P. vivax		18224
LUPUNA	05030492	Positive	Positive	P. Falciparum	N	P. falciparum	N
LUPUNA	05030493	Positive	Negative	P. Falciparum	N	P. falciparum	P. falciparum	8091
LUPUNA	05030494	Positive	Positive	P. Falciparum	N	P. falciparum	P. falciparum	2931
LUPUNA	05030495	Negative	Negative	N	N	N	N
LUPUNA	05030496	Positive	Negative	P. Falciparum	N	P. falciparum	N
LUPUNA	05030497	Positive	Positive	N	P. vivax	P. vivax	P. vivax		16720
LUPUNA	05030498	Negative	Negative	N	N	N	N
LUPUNA	05030499	Positive	Negative	P. Falciparum	N	P. falciparum	P. falciparum	7426
LUPUNA	05030500	Positive	Negative	P. Falciparum	N	P. falciparum	P. falciparum	394
QUISTOCOCHA	05030501	Negative	Negative	N	N	N	N
QUISTOCOCHA	05030502	Negative	Negative	P. Falciparum	N	P. falciparum	N
QUISTOCOCHA	05030503	Negative	Negative	N	N	N	N
QUISTOCOCHA	05030504	Negative	Negative	N	N	N	N
QUISTOCOCHA	05030505	Positive	Positive	N	P. vivax	P. vivax	P. vivax		14940
QUISTOCOCHA	05030506	Negative	Negative	N	N	N	N
QUISTOCOCHA	05030507	Negative	Negative	N	N	N	N
QUISTOCOCHA	05030508	Negative	Negative	N	N	N	N
QUISTOCOCHA	05030509	Negative	Negative	N	N	N	N
QUISTOCOCHA	05030510	Negative	Negative	N	N	N	N
QUISTOCOCHA	05030511	Negative	Negative	N	N	N	N
QUISTOCOCHA	05030512	Negative	Negative	N	N	N	N
QUISTOCOCHA	05030513	Negative	Negative	N	N	N	N
QUISTOCOCHA	05030514	Negative	Negative	N	N	N	N
QUISTOCOCHA	05030515	Negative	Negative	N	N	N	N
QUISTOCOCHA	05030516	Negative	Negative	N	P. vivax	P. vivax	N
QUISTOCOCHA	05030517	Positive	Positive	P. Falciparum	N	P. falciparum	P. falciparum	7209
QUISTOCOCHA	05030518	Positive	Positive	N	P. vivax	P. vivax	P. vivax		6615
QUISTOCOCHA	05030519	Negative	Negative	N	N	N	N
QUISTOCOCHA	05030520	Negative	Negative	N	N	N	N
QUISTOCOCHA	05030521	Negative	Negative	N	N	N	N
QUISTOCOCHA	05030522	Negative	Negative	N	N	N	N
QUISTOCOCHA	05030523	Positive	Positive	N	P. vivax	P. vivax	P. vivax		4970
QUISTOCOCHA	05030524	Negative	Negative	N	N	N	N
QUISTOCOCHA	05030525	Positive	Positive	N	P. vivax	P. vivax	P. vivax		17119
QUISTOCOCHA	05030526	Negative	Negative	N	N	N	N
QUISTOCOCHA	05030527	Negative	Negative	N	N	N	N
QUISTOCOCHA	05030528	Negative	Negative	N	N	N	N
QUISTOCOCHA	05030529	Positive	Positive	N	P. vivax	P. vivax	P. vivax		3900
QUISTOCOCHA	05030530	Negative	Negative	N	N	N	N
QUISTOCOCHA	05030531	Negative	Negative	N	N	N	N
QUISTOCOCHA	05030532	Negative	Negative	N	N	N	N
QUISTOCOCHA	05030533	Negative	Negative	N	N	N	N
QUISTOCOCHA	05030534	Positive	Positive	N	P. vivax	P. vivax	P. vivax		2599
QUISTOCOCHA	05030535	Negative	Negative	N	N	N	N
QUISTOCOCHA	05030536	Negative	Negative	N	N	N	N
QUISTOCOCHA	05030537	Positive	Positive	N	P. vivax	P. vivax	N
QUISTOCOCHA	05030538	Negative	Negative	N	P. vivax	P. vivax	N
QUISTOCOCHA	05030539	Negative	Negative	N	N	N	N
QUISTOCOCHA	05030540	Positive	Positive	N	P. vivax	P. vivax	P. vivax		7303
QUISTOCOCHA	05030541	Positive	Positive	N	P. vivax	P. vivax	P. vivax		26353
QUISTOCOCHA	05030542	Negative	Negative	N	N	N	N
QUISTOCOCHA	05030543	Negative	Negative	N	N	N	N
QUISTOCOCHA	05030544	Negative	Negative	N	N	N	N
QUISTOCOCHA	05030545	Positive	Positive	N	P. vivax	P. vivax	P. vivax		2850
QUISTOCOCHA	05030546	Positive	Positive	N	P. vivax	P. vivax	P. vivax		17872
QUISTOCOCHA	05030547	Positive	Positive	N	P. vivax	P. vivax	P. vivax		622
QUISTOCOCHA	05030548	Positive	Positive	N	P. vivax	P. vivax	P. vivax		2243
QUISTOCOCHA	05030549	Negative	Negative	N	N	N	N
QUISTOCOCHA	05030550	Negative	Negative	N	N	N	N
QUISTOCOCHA	05030551	Positive	Positive	N	P. vivax	P. vivax	P. vivax		1537
QUISTOCOCHA	05030552	Negative	Negative	N	N	N	N
QUISTOCOCHA	05030553	Positive	Positive	N	P. vivax	P. vivax	P. vivax		7562
QUISTOCOCHA	05030554	Negative	Negative	N	N	N	N
QUISTOCOCHA	05030555	Positive	Positive	N	P. vivax	P. vivax	P. vivax		3969
QUISTOCOCHA	05030556	Positive	Positive	N	P. vivax	P. vivax	P. vivax		16283
QUISTOCOCHA	05030557	Negative	Negative	N	N	N	N
QUISTOCOCHA	05030558	Positive	Positive	N	P. vivax	P. vivax	P. vivax		3743
QUISTOCOCHA	05030559	Negative	Negative	N	N	N	N
QUISTOCOCHA	05030560	Negative	Negative	N	N	N	N
QUISTOCOCHA	05030561	Negative	Negative	N	N	N	N
QUISTOCOCHA	05030562	Negative	Negative	N	N	N	N
QUISTOCOCHA	05030563	Negative	Negative	N	N	N	N
